# Supplementary material for: Reproductive Soldier Development Is Controlled by Direct Physical Interactions with Reproductive and Soldier Termites
Source: Insects. 2021 Jan 15;12(1):76. doi: 10.3390/insects12010076 (PMC7830014; doi:10.3390/insects12010076)
Supplement: Supplementary file 1 [file insects-12-00076-s001.zip]

Archive with 9 entries (6 files):
- supplementary_materials/
- supplementary_materials/SuppleFigs.pdf
- __MACOSX/
- __MACOSX/supplementary_materials/
- __MACOSX/supplementary_materials/._SuppleFigs.pdf
- supplementary_materials/SuppleFigs_Caption.docx
- __MACOSX/supplementary_materials/._SuppleFigs_Caption.docx
- supplementary_materials/SuppleMovie1_116MB.mp4
- __MACOSX/supplementary_materials/._SuppleMovie1_116MB.mp4
